# Supplementary material for: A second species of Cheleion from Johor, Malaysia (Coleoptera, Scarabaeidae, Aphodiinae, Stereomerini)
Source: Zookeys. 2015 Nov 5;(532):87–97. doi: 10.3897/zookeys.532.6116 (PMC4668894; doi:10.3897/zookeys.532.6116)
Supplement: XML Treatment for Cheleion jendeki [file zookeys.532.6116-treatment1.xml]

<!DOCTYPE tp:taxon-treatment
  PUBLIC "-//TaxonX//DTD Taxonomic Treatment Publishing DTD v0 20100105//EN" "tax-treatment-NSO.dtd">
<tp:taxon-treatment xmlns:tp="http://www.plazi.org/taxpub"><tp:treatment-meta><kwd-group><label>Taxon classification</label><kwd><named-content content-type="kingdom">Animalia</named-content></kwd><kwd><named-content content-type="order">Coleoptera</named-content></kwd><kwd><named-content content-type="family">Scarabaeidae</named-content></kwd></kwd-group><mixed-citation publication-type="journal"><person-group><name><surname>Král</surname><given-names>David</given-names></name><name><surname>Hájek</surname><given-names>Jiří</given-names></name></person-group><article-title>A second species of <italic><tp:taxon-name><tp:taxon-name-part taxon-name-part-type="genus">Cheleion</tp:taxon-name-part></tp:taxon-name></italic> from Johor, Malaysia (<tp:taxon-name><tp:taxon-name-part taxon-name-part-type="order">Coleoptera</tp:taxon-name-part></tp:taxon-name>, <tp:taxon-name><tp:taxon-name-part taxon-name-part-type="family">Scarabaeidae</tp:taxon-name-part></tp:taxon-name>, <tp:taxon-name><tp:taxon-name-part taxon-name-part-type="subfamily">Aphodiinae</tp:taxon-name-part></tp:taxon-name>, <tp:taxon-name><tp:taxon-name-part taxon-name-part-type="tribe">Stereomerini</tp:taxon-name-part></tp:taxon-name>)</article-title><source>Zookeys</source><day>5</day><month>11</month><year>2015</year><volume>2015</volume><issue>532</issue><fpage>87</fpage><lpage>97</lpage><pub-id pub-id-type="doi">10.3897/zookeys.532.6116</pub-id></mixed-citation></tp:treatment-meta><tp:nomenclature><tp:taxon-name>
                        <tp:taxon-name-part taxon-name-part-type="genus">Cheleion</tp:taxon-name-part>
                        <tp:taxon-name-part taxon-name-part-type="species">jendeki</tp:taxon-name-part>
                        <object-id xmlns:xlink="http://www.w3.org/1999/xlink" content-type="zoobank" xlink:type="simple">http://zoobank.org/4DF33FD9-FF5D-47A1-8967-06EAEE42349D</object-id>
                    </tp:taxon-name><tp:taxon-status xmlns:xlink="http://www.w3.org/1999/xlink" xlink:type="simple">sp. n.</tp:taxon-status><xref ref-type="fig" rid="F1">Figures 1</xref><xref ref-type="fig" rid="F2">, 3</xref><xref ref-type="fig" rid="F2">, 5</xref><xref ref-type="fig" rid="F3">, 7</xref><xref ref-type="fig" rid="F3">, 9</xref><xref ref-type="fig" rid="F3">, 11</xref><xref ref-type="fig" rid="F4">, 13–15</xref><xref ref-type="fig" rid="F4">, 17</xref></tp:nomenclature><tp:treatment-sec sec-type="Type locality"><title>Type locality.</title><p>Malaysia, Johor, Endau Rompin National Park, <named-content xmlns:xlink="http://www.w3.org/1999/xlink" content-type="dwc:verbatimCoordinates" xlink:type="simple">02°37'12"N 103°21'00"E</named-content>, 120–300 m a. s. l.</p></tp:treatment-sec><tp:treatment-sec sec-type="type material"><title>Type material.</title><p>Holotype: ♀, “Malaysia, Johor / Endau Rompin NP / <named-content xmlns:xlink="http://www.w3.org/1999/xlink" content-type="dwc:verbatimCoordinates" xlink:type="simple">N2.62, E103.35</named-content> / 28-31.v.2013, 120-300 m / E. Jendek &amp; O. Šauša leg. [printed] // <tp:taxon-name><tp:taxon-name-part taxon-name-part-type="genus">Cheleion</tp:taxon-name-part> <tp:taxon-name-part taxon-name-part-type="species">jendeki</tp:taxon-name-part></tp:taxon-name> sp. nov. / HOLOTYPUS ♀ / David Král &amp; Jiří Hájek det. 2015 [red, printed]”.</p><!--PageBreak--></tp:treatment-sec><tp:treatment-sec sec-type="Description of female holotype"><title>Description of female holotype.</title><p>Slightly convex, integument chestnut brown; head appendages and tarsi amber coloured; whole dorsal surface more or less covered with appressed lanceolate scales (Fig. <xref ref-type="fig" rid="F1">1</xref>).</p><fig id="F1" position="float" orientation="portrait"><label>Figures 1–2.</label><caption><p>Habitus of <italic><tp:taxon-name><tp:taxon-name-part taxon-name-part-type="genus">Cheleion</tp:taxon-name-part></tp:taxon-name></italic>. <bold>1</bold> <italic><tp:taxon-name><tp:taxon-name-part taxon-name-part-type="genus">Cheleion</tp:taxon-name-part> <tp:taxon-name-part taxon-name-part-type="species">jendeki</tp:taxon-name-part></tp:taxon-name></italic> sp. n. (♀ holotype) <bold>2</bold> <italic><tp:taxon-name><tp:taxon-name-part taxon-name-part-type="genus">Cheleion</tp:taxon-name-part> <tp:taxon-name-part taxon-name-part-type="species">malayanum</tp:taxon-name-part></tp:taxon-name></italic> (♀ holotype; Malaysia, Pahang, Bukit Fraser).</p></caption><graphic xmlns:xlink="http://www.w3.org/1999/xlink" xlink:href="zookeys-532-087-g001.jpg" position="float" orientation="portrait" xlink:type="simple" id="oo_63558.jpg"/></fig><p>Head (Figs <xref ref-type="fig" rid="F1">1</xref>, <xref ref-type="fig" rid="F2">3</xref>, <xref ref-type="fig" rid="F3">7</xref>) remarkably transverse, subrectangular in dorsal view, clypeus shiny, impunctate, apically pointed and reflexed under head, frons slightly convex with five straight, anteriorly divergent furrows; posterior transverse furrow across head between posterolateral corners of eyes; occiput with numerous small, longitudinal pits. Surface covered with dense appressed, lanceolate, approximately regularly spaced scales, individual scales separated from each other by less than their diameter (Fig. <xref ref-type="fig" rid="F3">7</xref>). Antennae long, length equal to width of head, with long macrosetae. Maxillary palpi length equal to length of head, with securiform ultimate palpomere. Labial palpi with long macrosetae apically. Eyes small but visible in dorsal view (Fig. <xref ref-type="fig" rid="F3">7</xref>).</p><fig id="F2" position="float" orientation="portrait"><label>Figures 3–6.</label><caption><p>Habitus of <italic><tp:taxon-name><tp:taxon-name-part taxon-name-part-type="genus">Cheleion</tp:taxon-name-part></tp:taxon-name></italic>. <bold>3, 5</bold> <italic><tp:taxon-name><tp:taxon-name-part taxon-name-part-type="genus">Cheleion</tp:taxon-name-part> <tp:taxon-name-part taxon-name-part-type="species">jendeki</tp:taxon-name-part></tp:taxon-name></italic> sp. n. (♀ holotype) <bold>4, 6</bold> <italic><tp:taxon-name><tp:taxon-name-part taxon-name-part-type="genus">Cheleion</tp:taxon-name-part> <tp:taxon-name-part taxon-name-part-type="species">malayanum</tp:taxon-name-part></tp:taxon-name></italic> (♀ holotype; Malaysia, Pahang, Bukit Fraser) <bold>3, 4</bold> dorsal view <bold>5, 6</bold> ventral view.</p></caption><graphic xmlns:xlink="http://www.w3.org/1999/xlink" xlink:href="zookeys-532-087-g002.jpg" position="float" orientation="portrait" xlink:type="simple" id="oo_63559.jpg"/></fig><fig id="F3" position="float" orientation="portrait"><label>Figures 7–12.</label><caption><p>Details of <italic><tp:taxon-name><tp:taxon-name-part taxon-name-part-type="genus">Cheleion</tp:taxon-name-part></tp:taxon-name></italic>. <bold>7, 9, 11</bold> <italic><tp:taxon-name><tp:taxon-name-part taxon-name-part-type="genus">Cheleion</tp:taxon-name-part> <tp:taxon-name-part taxon-name-part-type="species">jendeki</tp:taxon-name-part></tp:taxon-name></italic> sp. n. (♀ holotype) <bold>8, 10, 12</bold> <italic><tp:taxon-name><tp:taxon-name-part taxon-name-part-type="genus">Cheleion</tp:taxon-name-part> <tp:taxon-name-part taxon-name-part-type="species">malayanum</tp:taxon-name-part></tp:taxon-name></italic> (♀ holotype; Malaysia, Pahang, Bukit Fraser) <bold>7–8</bold> head <bold>9–10</bold> pronotum <bold>11–12</bold> base of right elytron.</p></caption><graphic xmlns:xlink="http://www.w3.org/1999/xlink" xlink:href="zookeys-532-087-g003.jpg" position="float" orientation="portrait" xlink:type="simple" id="oo_63560.jpg"/></fig><p>Pronotum (Figs <xref ref-type="fig" rid="F2">3</xref>, <xref ref-type="fig" rid="F3">9</xref>, <xref ref-type="fig" rid="F4">13</xref>) large and transverse, anterior edge shallowly bisinuate, sides regularly, broadly rounded, posterior edge with broad medial protrusion. Pronotal disc with seven furrows medially, converging towards middle in hourglass <!--PageBreak-->pattern, mid furrow shallower than lateral furrows (Figs <xref ref-type="fig" rid="F2">3</xref>, <xref ref-type="fig" rid="F3">9</xref>). Anteromedial disc with distinctly raised knob, posteromedial disc and posterolateral sides with slightly lower, bulbous areas; anterolaterally of the furrows with large, flat elliptical depressions, de<!--PageBreak-->lineated by furrows. Knob posteriorly and bulbous areas anteriorly with tufts of long dense microtrichiae (= trichomes) (Fig. <xref ref-type="fig" rid="F4">13</xref>); surface covered with dense apressed, lanceolate, approximately regularly spaced scales, individual scales separated by less their diameter from each other anterolaterally and laterally; scales on knob and bulbous areas smaller and sparser; flat lateral areas with several sparse rather irregularly spaced scales only (Fig. <xref ref-type="fig" rid="F4">13</xref>).</p><fig id="F4" position="float" orientation="portrait"><label>Figures 13–18.</label><caption><p>Details of <italic><tp:taxon-name><tp:taxon-name-part taxon-name-part-type="genus">Cheleion</tp:taxon-name-part></tp:taxon-name></italic>. <bold>15, 17</bold> <italic><tp:taxon-name><tp:taxon-name-part taxon-name-part-type="genus">Cheleion</tp:taxon-name-part> <tp:taxon-name-part taxon-name-part-type="species">malayanum</tp:taxon-name-part></tp:taxon-name></italic> (♀ holotype; Malaysia, Pahang, Bukit Fraser) <bold>13–14, 16, 18</bold> <italic><tp:taxon-name><tp:taxon-name-part taxon-name-part-type="genus">Cheleion</tp:taxon-name-part> <tp:taxon-name-part taxon-name-part-type="species">jendeki</tp:taxon-name-part></tp:taxon-name></italic> sp. n. (♀ holotype) <bold>13</bold> detail of tufts of microtrichiae (= trichomes) in centre of pronotum <bold>14</bold> detail of macrosetation on elytral shoulder <bold>15–16</bold> head and prosternum in ventral view <bold>17–18</bold> meso- and metaventrite in ventral view.</p></caption><graphic xmlns:xlink="http://www.w3.org/1999/xlink" xlink:href="zookeys-532-087-g004.jpg" position="float" orientation="portrait" xlink:type="simple" id="oo_63561.jpg"/></fig><p>Scutellar shield triangular, notably small (Fig. <xref ref-type="fig" rid="F3">11</xref>).</p><!--PageBreak--><p>Elytra approximately as broad as pronotum and only slightly longer than pronotum and head combined; tapering posteriad, rounded apically. Each elytron with five longitudinal ridges before the lateral edge (Figs <xref ref-type="fig" rid="F1">1</xref>, <xref ref-type="fig" rid="F2">3</xref>, <xref ref-type="fig" rid="F3">11</xref>); ridges of approximately same height, elevated and almost continuous, consisting of longitudinal rows of almost confluent tubercles (Fig. <xref ref-type="fig" rid="F3">11</xref>); intervals (between ridges) flat, rugose, with irregularly circular pads, each pad bearing lanceolate scale on posterior edge, individual pads sepa<!--PageBreak-->rated by less their diameter from each other discally, becoming confluent into small rows or groups laterally, especially in humeral area (Figs <xref ref-type="fig" rid="F3">11</xref>, <xref ref-type="fig" rid="F4">14</xref>). Epipleura broadly inflexed; posterior two thirds of lateral edge slightly recurved (to allow free movement of metathoracic legs).</p><p>Legs short with broad femora and tibiae; tarsi short, tetramerous; claws weak, short, almost straight (Figs <xref ref-type="fig" rid="F2">5</xref>, <xref ref-type="fig" rid="F4">15</xref>, <xref ref-type="fig" rid="F4">17</xref>). Femora shiny, covered with coarse, dense, almost regularly spaced macrosetigerous punctures (Figs <xref ref-type="fig" rid="F4">15</xref>, <xref ref-type="fig" rid="F4">17</xref>). Protibiae moderately wide, with finely serrated outer edge and one strong apical lateral tooth, tarsus inserted well before apex (Fig. <xref ref-type="fig" rid="F4">15</xref>). Meso- and metatibiae broad with finely serrated outer edge and concave apex; each with two inconspicuous terminal spurs and two rows of thick short macrosetae on outer edge (Fig. <xref ref-type="fig" rid="F4">17</xref>).</p><p>Macropterous.</p><p>Pygidium exposed, strongly punctate proximally, less strongly apically, with small emargination on proximal pygidial border.</p><p>Venter. Prosternal process remarkably elevated, strongly expanded anteriad and posteriad (Figs <xref ref-type="fig" rid="F2">5</xref>, <xref ref-type="fig" rid="F4">15</xref>); anterior part grooved longitudinally and sinuate apically, posterior part hastate, surface rugose with marginal bead (Fig. <xref ref-type="fig" rid="F4">15</xref>). Mesoventrite narrow with alutaceous surface (Fig. <xref ref-type="fig" rid="F4">17</xref>). Metaventral plate flat, triangular, tapering, widest anteriorly, grooved along midline, surface alutaceous, covered with coarse, dense, almost regularly spaced macrosetigerous punctures (Fig. <xref ref-type="fig" rid="F4">17</xref>).</p><p>Five visible abdominal ventrites apparently fused, covered with coarse, dense, almost regularly spaced macrosetigerous punctures.</p></tp:treatment-sec><tp:treatment-sec sec-type="Measurements"><title>Measurements.</title><p>Total body length: 1.9 mm, width at broadest point 0.9 mm.</p></tp:treatment-sec><tp:treatment-sec sec-type="Differential diagnosis"><title>Differential diagnosis.</title><p>The new species is classified in the genus <italic><tp:taxon-name><tp:taxon-name-part taxon-name-part-type="genus">Cheleion</tp:taxon-name-part></tp:taxon-name></italic> mainly by the combination of the following characters: strongly tuberculate and rugose body surface, noticeably long antennae, pronotum with distinct anteromedial knob and bulbous areas medially and laterally and hastate posterior prosternal process. <italic><tp:taxon-name><tp:taxon-name-part taxon-name-part-type="genus">Cheleion</tp:taxon-name-part> <tp:taxon-name-part taxon-name-part-type="species">jendeki</tp:taxon-name-part></tp:taxon-name></italic> sp. n. is similar and probably closely related to <italic><tp:taxon-name><tp:taxon-name-part taxon-name-part-type="genus">Cheleion</tp:taxon-name-part> <tp:taxon-name-part taxon-name-part-type="species">malayanum</tp:taxon-name-part></tp:taxon-name></italic>, the only other known species of the genus, but clearly differs mainly as follows:</p><list list-type="bullet"><list-item><p>lateral longitudinal grooves on head straight (Figs <xref ref-type="fig" rid="F1">1</xref>, <xref ref-type="fig" rid="F2">3</xref>, <xref ref-type="fig" rid="F3">7</xref>) (weakly s-shaped in <italic><tp:taxon-name><tp:taxon-name-part taxon-name-part-type="genus">Cheleion</tp:taxon-name-part> <tp:taxon-name-part taxon-name-part-type="species">malayanum</tp:taxon-name-part></tp:taxon-name></italic> (Figs <xref ref-type="fig" rid="F1">2</xref>, <xref ref-type="fig" rid="F2">4</xref>, <xref ref-type="fig" rid="F3">8</xref>));</p></list-item><list-item><p>sides of pronotum regularly rounded, maximum width of pronotum in midlength; posterior angles subrectangular (Figs <xref ref-type="fig" rid="F2">3</xref>, <xref ref-type="fig" rid="F3">9</xref>, <xref ref-type="fig" rid="F4">15</xref>) (sides of pronotum more attenuated in basal third, maximum width of pronotum in anterior third; posterior angles obtuse with apparent spiniform scales in <italic><tp:taxon-name><tp:taxon-name-part taxon-name-part-type="genus">Cheleion</tp:taxon-name-part> <tp:taxon-name-part taxon-name-part-type="species">malayanum</tp:taxon-name-part></tp:taxon-name></italic> (Figs <xref ref-type="fig" rid="F2">4</xref>, <xref ref-type="fig" rid="F3">10</xref>, <xref ref-type="fig" rid="F4">16</xref>);</p></list-item><list-item><p>elytral surface at first sight moderately rugose (Figs <xref ref-type="fig" rid="F1">1</xref>, <xref ref-type="fig" rid="F2">3</xref>, <xref ref-type="fig" rid="F3">11</xref>) (more strongly rugose in <italic><tp:taxon-name><tp:taxon-name-part taxon-name-part-type="genus">Cheleion</tp:taxon-name-part> <tp:taxon-name-part taxon-name-part-type="species">malayanum</tp:taxon-name-part></tp:taxon-name></italic> (Figs <xref ref-type="fig" rid="F1">2</xref>, <xref ref-type="fig" rid="F2">4</xref>, <xref ref-type="fig" rid="F3">12</xref>);</p></list-item><list-item><p>elytral ridges distinctly elevated (Figs <xref ref-type="fig" rid="F2">3</xref>, <xref ref-type="fig" rid="F3">11</xref>) (almost flat in <italic><tp:taxon-name><tp:taxon-name-part taxon-name-part-type="genus">Cheleion</tp:taxon-name-part> <tp:taxon-name-part taxon-name-part-type="species">malayanum</tp:taxon-name-part></tp:taxon-name></italic> (Figs <xref ref-type="fig" rid="F2">4</xref>, <xref ref-type="fig" rid="F3">12</xref>);</p></list-item><list-item><p>elytral ridges continuous, consisting of longitudinal rows of almost confluent tubercles; lateral ridges indistinct (Fig. <xref ref-type="fig" rid="F2">3</xref>) (rather discontinuous, consisting of tubercles with scanty longitudinal groups of tubercles with scales; all elytral ridges distinct in <italic><tp:taxon-name><tp:taxon-name-part taxon-name-part-type="genus">Cheleion</tp:taxon-name-part> <tp:taxon-name-part taxon-name-part-type="species">malayanum</tp:taxon-name-part></tp:taxon-name></italic> (Fig. <xref ref-type="fig" rid="F2">4</xref>));</p></list-item><!--PageBreak--><list-item><p>pads on elytral intervals separated by less their diameter and mostly arranged as triseriate discally (Fig. <xref ref-type="fig" rid="F3">11</xref>) (confluent to subconfluent and mostly arranged as biseriate in <italic><tp:taxon-name><tp:taxon-name-part taxon-name-part-type="genus">Cheleion</tp:taxon-name-part> <tp:taxon-name-part taxon-name-part-type="species">malayanum</tp:taxon-name-part></tp:taxon-name></italic> (Fig. <xref ref-type="fig" rid="F3">12</xref>));</p></list-item><list-item><p>marginal bead of posterior part of prosternal process rounded apically (Fig. <xref ref-type="fig" rid="F4">15</xref>) (angulate apically in <italic><tp:taxon-name><tp:taxon-name-part taxon-name-part-type="genus">Cheleion</tp:taxon-name-part> <tp:taxon-name-part taxon-name-part-type="species">malayanum</tp:taxon-name-part></tp:taxon-name></italic> (Fig. <xref ref-type="fig" rid="F4">16</xref>)).</p></list-item></list><p>In spite of clear differences mentioned above, we are aware that only single specimens are known for each <italic><tp:taxon-name><tp:taxon-name-part taxon-name-part-type="genus">Cheleion</tp:taxon-name-part></tp:taxon-name></italic> species. In addition, both type localities are placed only about 200 km apart, without any distinct barrier between them. Thus, we cannot exclude the possibility that morphological differences of <italic><tp:taxon-name><tp:taxon-name-part taxon-name-part-type="genus">Cheleion</tp:taxon-name-part> <tp:taxon-name-part taxon-name-part-type="species">jendeki</tp:taxon-name-part></tp:taxon-name></italic> sp. n. represent only an intraspecific variability of <italic><tp:taxon-name><tp:taxon-name-part taxon-name-part-type="genus">Cheleion</tp:taxon-name-part> <tp:taxon-name-part taxon-name-part-type="species">malayanum</tp:taxon-name-part></tp:taxon-name></italic>, but we consider it quite improbable.</p></tp:treatment-sec><tp:treatment-sec sec-type="Etymology"><title>Etymology.</title><p>Patronymic; named in honour of our colleague and friend Eduard Jendek (Ottawa, Canada), excellent student in <tp:taxon-name><tp:taxon-name-part taxon-name-part-type="family">Buprestidae</tp:taxon-name-part></tp:taxon-name> and collector of the holotype.</p></tp:treatment-sec><tp:treatment-sec sec-type="Distribution"><title>Distribution.</title><p>So far known only from the type locality in the Johor Province of continental Malaysia.</p></tp:treatment-sec><tp:treatment-sec sec-type="Collecting circumstances"><title>Collecting circumstances.</title><p>Flight intercept trap exposed inside lowland primary tropical forest (Fig. <xref ref-type="fig" rid="F5">19</xref>; E. Jendek, pers. comm. 2015).</p><fig id="F5" position="float" orientation="portrait"><label>Figure 19.</label><caption><p>Lowland primary tropical forest in Endau Rompin NP, habitat of <italic><tp:taxon-name><tp:taxon-name-part taxon-name-part-type="genus">Cheleion</tp:taxon-name-part> <tp:taxon-name-part taxon-name-part-type="species">jendeki</tp:taxon-name-part></tp:taxon-name></italic> sp. n. (photo E. Jendek).</p></caption><graphic xmlns:xlink="http://www.w3.org/1999/xlink" xlink:href="zookeys-532-087-g005.jpg" position="float" orientation="portrait" xlink:type="simple" id="oo_63562.jpg"/></fig></tp:treatment-sec></tp:taxon-treatment>
